# Supplementary material for: A CRISPR homing screen finds a chloroquine resistance transporter-like protein of the Plasmodium oocyst essential for mosquito transmission of malaria
Source: Nat Commun. 2025 Apr 24;16:3895. doi: 10.1038/s41467-025-59099-1 (PMC12022033; doi:10.1038/s41467-025-59099-1)
Supplement: Supplementary file 3 — Supplementary data 1 [file 41467_2025_59099_MOESM3_ESM.xlsx]

## Sheet: Phenotype data
Supplementary data 1: Table of known phenotypes of all the 21 P. berghei genes and their P. falciparum orthologs.
P. berghei gene ID	P. falciparum ortholog ID	Syntenic	Product name	Abbreviation	Male fertility*	Female fertility*	Heterozygous KO oocyst numbers#	Homozygous KO oocyst phenotype if available	First essential function in P. berghei	Oocyst phenotype this study	Is this study consistent with published data?	Phenotype of the Knock out in P. falciparum	Reference P. berghei	Reference P. falciparum
PBANKA_1101500	PF3D7_0501700	Yes	anaphase-promoting complex subunit 3	APC3	Reduced	Not reduced	Not reduced	Not tested	Male	Barcode lost	Yes, male parent is sterile.	No data	Wall et al., 2018	No data
PBANKA_0312700	PF3D7_0216000	Yes	DEAD/DEAH box helicase, putative		Reduced	Not reduced	Not reduced	Not tested	Male	Barcode lost	Yes, male parent is sterile.	No data	Kent et al., 2018	No data
PBANKA_0933700	PF3D7_1113900	Yes	mitogen-activated protein kinase 2	MAP2	Reduced	Not reduced	Not reduced	Not tested	Male	Barcode lost	Yes, male parent is sterile.	Essential for Male gametogenesis, suggesting a sterile male parent.	Tewari et al., 2005	Hitz et al., 2020
PBANKA_1450300	PF3D7_1235700	Yes	ATP synthase beta	ATPbeta	Not reduced	Reduced	Not reduced	Not tested	Female	Reduced	Yes, gene is known to function after fertilisation	No data	Sturm et al., 2015	No data
PBANKA_0616700	PF3D7_0719200	Yes	NIMA related kinase 4	Nek4	Not reduced	Reduced	Not reduced	Not tested	Female	Not reduced	Yes, because female-inherited protein functions before meiosis	Dispensable in the blood stages and produced normal numbers of stage V gametocytes	Reininger et al., 2005	Reininger et al., 2012
PBANKA_1343800	PF3D7_1328800	Yes	transcriptional regulatory protein sir2a	Sir2a	Not reduced	Reduced	Not reduced	Not tested	Female	Not reduced	Possibly, since fertility is only reduced by <60%	Dispensable in the blood stages	Sayers et al., 2024	Tonkin et al., 2009
PBANKA_1037800	PF3D7_1404300	Yes	SOAP	SOAP	Not reduced	Not reduced	Not reduced	60-80% reduced	Oocyst	Reduced	Yes	No data	Dessens et al., 2003	No data
PBANKA_0611400	PF3D7_1437400	Yes	pantothenate kinase 2, putative	PNK2	Not reduced	Not reduced	Not reduced	No Oocyst	Oocyst	Not reduced	No	No data	Srivastava et al., 2016	No data
PBANKA_1023400	PF3D7_1419800	Yes	glutathione reductase, putative	GR	Not reduced	Not reduced	Not reduced	50% reduced	Oocyst	Reduced	Yes	No data	Buchholz et al., 2010	No data
PBANKA_1363700	PF3D7_1350900	Yes	AP2-O4	AP2-O4	Not reduced	Not reduced	Not reduced	No Oocyst	Oocyst	Reduced	Yes	No data	Modrzynska et al., 2017	No data
PBANKA_1346500	PF3D7_1331600	Yes	3-hydroxyacyl-CoA dehydratase	DEH	Not reduced	Not reduced	Not reduced	Oocysts numbers as wild type, but they then die	Oocyst	Not reduced	Yes, because oocysts in the mutant degenerate, but barcodes may still be measurable	No data	Guttery et al., 2020	No data
PBANKA_1019800	PF3D7_1423600	Yes	calcium-dependent protein kinase, putative	CDLK	Not reduced	Not reduced	Not reduced	Not reduced	Sporozoite	Not reduced	Yes	No data	Tewari et al., 2010	No data
PBANKA_1342500	PF3D7_1327300	Yes	Conserved protein unknown function		Not reduced	Not reduced	Not reduced	Not reduced	Sporozoite	Not reduced	Yes	No data	Wichers-Misterek et al., 2023	No data
PBANKA_0712200	PF3D7_0818600	Yes	BEM 46 like protein	PBLP	Not reduced	Not reduced	Not reduced	Not reduced	Sporozoite	Not reduced	Yes	No data	Lasonder et al., 2008	No data
PBANKA_1318000	NA	No	SNF1-related serine/threonine protein kinase KIN	KIN	Not reduced	Not reduced	Not reduced	Not reduced	Liver stage	Not reduced	Yes	No data	Tewari et al., 2010	No data
PBANKA_0932900	PF3D7_1114800	Yes	glycerol-3-phosphate dehydrogenase, putative	G3PDH	Not reduced	Not reduced	Not reduced	Not reduced	Liver stage	Not reduced	Yes	No data	Lindner et al., 2014	No data
PBANKA_0308200	PF3D7_0211400	Yes	apicoplast β-ketoacyl-acyl carrier protein synthase III precursor		Not reduced	Not reduced	Not reduced	Not tested	Liver stage	Not reduced	Yes	No data	Stanway et al., 2019	No data
PBANKA_1315100	PF3D7_1451400	Yes	transcriptional regulatory protein sir2b	Sir2b	Not reduced	Not reduced	Not reduced	Not reduced	Liver stage	Not reduced	Yes	Dispensable in the blood stages	Stanway et al., 2019	Tonkin et al., 2009
PBANKA_0916000	PF3D7_1132400	No	Conserved protein unknown function	CRTL (this study)	Not reduced	Not reduced	Not reduced	Not tested	Unknown	Reduced	New finding, validated	No data	Not studied	No data
PBANKA_0414700	PF3D7_0906600	No	Zinc finger protein		Not tested	Not tested	Not reduced	Not tested	Unknown	Not reduced	New finding, to be validated	No data	Not studied	No data
PBANKA_1006400	PF3D7_0408800	Yes	Conserved protein unknown function		Not reduced	Not reduced	Not reduced	Not tested	Unknown	Reduced	New finding, to be validated	No data	Not studied	No data
* P. berghei fertility data according to Sayers et al. (2024)	# P. berghei data according to Stanway et al. (2019)
