# Supplementary material for: A CRISPR homing screen finds a chloroquine resistance transporter-like protein of the Plasmodium oocyst essential for mosquito transmission of malaria
Source: Nat Commun. 2025 Apr 24;16:3895. doi: 10.1038/s41467-025-59099-1 (PMC12022033; doi:10.1038/s41467-025-59099-1)
Supplement: Supplementary file 10 — Source data [file 41467_2025_59099_MOESM10_ESM.xlsx]

## Sheet: Fig. 2 c
Percentages of oocysts with either green (GFP) , red (mCherry) or yellow (GFP and mCherry) coloured oocyst in each mosquito midgut are calculated for respective crosses.
Number of oocysts for each colour was normalized to total number of oocyts and percentage was calculated. The data were collected in two independent transmission experiments.
Male mcherry X Female mcherry			Male gfp X Female gfp			Male mcherry X Female gfp			Male gfp X Female mcherry			Male gfp gRNA X Female mcherry			Male mcherry X Female gfp gRNA
Green (%)	Red (%)	Yellow (%)	Green (%)	Red (%)	Yellow (%)	Green (%)	Red (%)	Yellow (%)	Green (%)	Red (%)	Yellow (%)	Green (%)	Red (%)	Yellow (%)	Green (%)	Red (%)	Yellow (%)
0	100	0	100	0	0	0	0	100	0	0	0	75	0	25	100	0	0
0	100	0	100	0	0	0	0	100	0	0	0	100	0	0	94.7368	0	5.26316
0	100	0	100	0	0	0	0	100	0	0	0	86.3636	0	13.6364	88.8889	0	11.1111
0	100	0	100	0	0	4.54545	4.54545	90.9091	0	5	5	58.3333	16.6667	25	100	0	0
0	100	0	100	0	0	4.34783	0	95.6522	0	4.54545	0	75	0	25	100	0	0
0	100	0	100	0	0	3.0303	3.0303	93.9394	0	3.22581	3.22581	100	0	0	88.8889	0	11.1111
0	100	0	100	0	0	0	5	95	0	0	5.26316	86.3636	0	13.6364	100	0	0
0	100	0	100	0	0	0	0	100	0	0	0	86.6667	6.66667	6.66667	100	0	0
0	100	0	100	0	0	0	0	100	0	0	0	100	0	0	94.7368	0	5.26316
0	100	0	100	0	0	6.89655	0	93.1034	0	7.40741	0	100	0	0	100	0	0
0	100	0	100	0	0	0	0	100	0	0	0	88.2353	0	11.7647	100	0	0
0	100	0	100	0	0	0	0	100	0	0	0	91.6667	0	8.33333	100	0	0
0	100	0	100	0	0	0	0	100	0	0	0	100	0	0	90	0	10
0	100	0	100	0	0	0	0	100	0	0	0	90	0	10	100	0	0
0	100	0	100	0	0	8.69565	4.34783	86.9565	0	10	5	80	10	10	100	0	0
0	100	0	100	0	0	7.14286	7.14286	85.7143	0	8.33333	8.33333	94.7368	5.26316	0	100	0	0
0	100	0	100	0	0	5.88235	0	94.1176	0	6.25	0	93.3333	3.33333	3.33333	93.3333	0	6.66667
0	100	0	100	0	0	7.14286	0	92.8571	0	7.69231	0	92.3077	0	7.69231	100	0	0
0	100	0	100	0	0	7.69231	0	92.3077	0	8.33333	0	89.2857	7.14286	3.57143	100	0	0
0	100	0	100	0	0	0	0	100	0	0	0	92.8571	0	7.14286	100	0	0
0	100	0	100	0	0	0	0	100	0	0	0	89.2857	3.57143	7.14286	100	0	0
0	100	0	100	0	0	0	0	100	0	0	0	100	0	0	100	0	0
0	100	0	100	0	0	0	0	100	0	0	0	92.8571	2.38095	4.7619	100	0	0
0	100	0	100	0	0	7.69231	7.69231	84.6154	0	9.09091	9.09091	78.5714	0	21.4286
0	100	0				0	0	100				94.4444	0	5.55556
0	100	0				0	0	100				85.7143	0	14.2857
0	100	0				0	0	100				81.8182	0	18.1818
0	100	0				0	25	75				80	0	20
0	100	0				0	0	100				72.7273	0	27.2727
						0	0	100				100	0	0
												100	0	0
												93.75	0	6.25
												90	0	10
												83.3333	0	16.6667
												80	0	20
												100	0	0
												97.0588	0	2.94118
												100	0	0
												95.2381	0	4.7619
												100	0	0
												81.8182	0	18.1818
												100	0	0
												70	10	20
												76.9231	15.3846	7.69231
												88.8889	5.55556	5.55556
												66.6667	0	33.3333
												95.8333	4.16667	0
												90	0	10
												84.6154	0	15.3846
												94.4444	5.55556	0
					Graphs plotted in Prism 10 version 4.1

## Sheet: Fig. 3 b
Oocyst conversin rates of pooled mutants generated either with homing vector (HV) or PlasmoGEM vector (PG) is shown.
P. berghei ANKA gene ID	Gene product	Gene Symbol	Homing Vector (HV) Oocyst coversion rate. (input sample log2 barcode relative abundance is subtracted from output sample log2 barcode relative abundance and then normalised to internal control)	HV_Var (Variance)	HV_SD (standard deviation of variance)	PlasmoGEM Vector (PG) Oocyst coversion rate. (input sample log2 barcode relative abundance is subtracted from output sample log2 barcode relative abundance and then normalised to internal control)	PG_Var (Variance)	PG_SD(standard deviation of variance)	HV_ Phenotype (oocyst stage phenotype)	PG_ Phenotype (oocyst stage phenotype)
PBANKA_1101500	anaphase-promoting complex subunit 3	APC3	-10.6758	0.0840445	0.289904	-10.7798	0.038701	0.196726	Reduced	Reduced
PBANKA_0312700	DEAD/DEAH box helicase, putative	PBANKA_0312700	-9.24981	0.0927881	0.304611	-10.5554	0.100831	0.317538	Reduced	Reduced
PBANKA_0933700	mitogen-activated protein kinase 2	MAPK2	-10.4535	0.100852	0.317572	-10.9974	0.0434296	0.208398	Reduced	Reduced
PBANKA_1450300	ATP synthase subunit beta, mitochondrial	ATPbeta	-1.753	0.0752714	0.274356	-0.727422	0.049255	0.221935	Reduced	Not reduced
PBANKA_0616700	NIMA related kinase 4	NEK4	-0.972984	0.0427133	0.206672	-0.516027	0.0224488	0.149829	Not reduced	Not reduced
PBANKA_1343800	transcriptional regulatory protein sir2a	Sir2A	-0.300645	0.0429179	0.207166	-0.073534	0.0245997	0.156843	Not reduced	Not reduced
PBANKA_1037800	secreted ookinete adhesive protein	SOAP	-1.67303	0.0537698	0.231883	-0.572025	0.0220804	0.148595	Reduced	Not reduced
PBANKA_0611400	pantothenate kinase 2, putative	PANK2	-3.56088	0.13944	0.373417	-2.81475	0.115035	0.339169	Reduced	Reduced
PBANKA_1023400	glutathione reductase, putative	GR	-3.5148	0.0663938	0.25767	-1.97603	0.0249501	0.157956	Reduced	Reduced
PBANKA_1363700	AP2 domain transcription factor AP2-O4	AP2-O4	-6.98025	0.0556865	0.23598	-1.50538	0.0302394	0.173895	Reduced	Reduced
PBANKA_1346500	DEH(3-hydroxyacyl-CoA dehydratase)	DEH	-0.494774	0.0454813	0.213263	-0.669486	0.0220085	0.148353	Not reduced	Not reduced
PBANKA_1019800	calcium-dependent protein kinase, putative	CDLK	-0.922144	0.0563172	0.237312	-0.496736	0.0254206	0.159438	Not reduced	Not reduced
PBANKA_1342500	conserved Plasmodium protein, unknown function	NA	-0.858242	0.0686427	0.261998	-0.826399	0.047716	0.21844	Not reduced	Not reduced
PBANKA_0712200	BEM46-like protein, putative	PBLP	-1.17256	0.0597701	0.244479	-0.644823	0.0239973	0.154911	Not reduced	Not reduced
PBANKA_1318000	SNF1-related serine/threonine protein kinase KIN	KIN	-0.59954	0.0595558	0.244041	-0.744453	0.0377653	0.194333	Not reduced	Not reduced
PBANKA_0308200	apicoplast beta-ketoacyl-acyl carrier protein synthase III precursor, putative	NA	-1.72129	0.0467491	0.216215	-1.45682	0.0322263	0.179517	Reduced	Reduced
PBANKA_1315100	transcriptional regulatory protein sir2b	Sir2b	0.0236665	0.0408196	0.202039	0.0141352	0.0207053	0.143893	Not reduced	Not reduced
PBANKA_0916000	Chloroquine Resistance Transporter Like	CRTL	-4.21493	0.0545165	0.233488	-1.164	0.0793318	0.281659	Reduced	Not reduced
PBANKA_0414700	zinc finger protein, putative	PBANKA_0414700	-1.8846	0.252153	0.502149	-1.88697	0.22421	0.473508	Not reduced	Not reduced
PBANKA_1006400	conserved Plasmodium protein, unknown function	PBANKA_1006400	-1.70341	0.0979506	0.312971	-0.282079	0.0236433	0.153764	Reduced	Not reduced

## Sheet: Fig. 3 c
Fold change in oocyst conversion rates between homing (HV) and PlasmoGEM vector (PG) tranfected parasites is shown.
P. berghei ANKA gene ID	Gene product	Gene Symbol	Fold change ( log2FC HV/PG)	Fold change p-value (likelihood that Fold change in oocyst conversion rates between HV and PG occurs by chance where a p-value <0.05 indicates statistical significance
PBANKA_1101500	anaphase-promoting complex subunit 3	APC3	0.104055	0.766465
PBANKA_0312700	DEAD/DEAH box helicase, putative	PBANKA_0312700	1.30561	0.00300582									Gene name	FC ( HV/PG)	pval
PBANKA_0933700	mitogen-activated protein kinase 2	MAPK2	0.543917	0.152159									APC3	0.104055	0.766465
PBANKA_1450300	ATP synthase subunit beta, mitochondrial	ATPbeta	-1.02558	0.00365753									PBANKA_0312700	1.30561	0.00300582
PBANKA_0616700	NIMA related kinase 4	NEK4	-0.456958	0.0734371									MAPK2	0.543917	0.152159
PBANKA_1343800	transcriptional regulatory protein sir2a	Sir2A	-0.227111	0.382098									ATPbeta	-1.02558	0.00365753
PBANKA_1037800	secreted ookinete adhesive protein	SOAP	-1.10101	6.39582e-05									NEK4	-0.456958	0.0734371
PBANKA_0611400	pantothenate kinase 2, putative	PANK2	-0.746137	0.139116									Sir2A	-0.227111	0.382098
PBANKA_1023400	glutathione reductase, putative	GR	-1.53877	3.55512e-07									SOAP	-1.10101	6.39582e-05
PBANKA_1363700	AP2 domain transcription factor AP2-O4	AP2-O4	-5.47488	0									PANK2	-0.746137	0.139116
PBANKA_1346500	DEH(3-hydroxyacyl-CoA dehydratase)	DEH	0.174712	0.501253									GR	-1.53877	3.55512e-07
PBANKA_1019800	calcium-dependent protein kinase, putative	CDLK	-0.425408	0.136759									AP2-O4	-5.47488	0
PBANKA_1342500	conserved Plasmodium protein, unknown function	NA	-0.0318424	0.925627									DEH	0.174712	0.501253
PBANKA_0712200	BEM46-like protein, putative	PBLP	-0.527736	0.0682446									PBANKA_1019800	-0.425408	0.136759
PBANKA_1318000	SNF1-related serine/threonine protein kinase KIN	KIN	0.144913	0.642275									PBANKA_1342500	-0.0318424	0.925627
PBANKA_0308200	apicoplast beta-ketoacyl-acyl carrier protein synthase III precursor, putative	PBANKA_0308200	-0.264472	0.346656									PBLP	-0.527736	0.0682446
PBANKA_1315100	transcriptional regulatory protein sir2b	Sir2b	0.00953129	0.969348									KIN	0.144913	0.642275
PBANKA_0916000	Chloroquine Resistance Transporter Like	CRTL	-3.05093	0									PBANKA_0308200	-0.264472	0.346656
PBANKA_0414700	zinc finger protein, putative	PBANKA_0414700	0.00236733	0.997263									Sir 2b	0.00953129	0.969348
PBANKA_1006400	conserved Plasmodium protein, unknown function	PBANKA_1006400	-1.42133	4.58068e-05									PBANKA_0916000	-3.05093	0
													PBANKA_0414700	0.00236733	0.997263
													PBANKA_1006400	-1.42133	4.58068e-05

## Sheet: Fig. 5 a
Oocyst numbers on dissected guts from day 10 or day 14 infections with Pb Bergreen (WT) or Pb mcherry crtl- parasites was counted using Image J.
The data are representative of two infections.
Day 10		Day 14
WT	091600-/-	WT	091600-/-
559	289	1045	866
639	390	443	1650
466	804	761	509
541	1040	709	1195
345	789	1308	1380
969	333	2488	1087
553	864	389	433
1523	759	849	52
1521	941	922	957
543	924	779	1294
1129	745	1033	1032
889	1352	792	835
468	1122	1166	799
996	610	997	457
574	419	612	180
1006	994	738	835
470	877	793	583
538	633	463	426
1391	965	1551	943
784		542	266
440		53	462
884		588	442
		163	760
			564
			447
			650
			1163
			869
			515
	Graphs plotted in Prism 10 version 4.1

## Sheet: Fig. 5 b
Oocyst diameters on dissected guts from the indicated day post infection with Pb Bergreen (WT) or Pb mCherry crtl- parasites was counted using Image J.
Day 2		Day 4		Day 6		Day 8		Day 10		Day 18
WT	091600-/-	WT	091600-/-	WT	091600-/-	WT	091600-/-	WT	091600-/-	WT	091600-/-
3.929	6.82	7.11	7.135	14.945	11.639	18.631	19.985	26.12	15.53	34.952	20.801
7.281	6.254	6.95	7.84	15.651	13.069	17.946	14.95	21.8	19.185	31.424	19.929
6.262	6.184	9.025	8.598	13.016	12.263	18.954	14.337	22.609	19.073	40.07	17.616
6.12	9.28	9.135	8.393	13.683	12.585	17.759	13.754	29.984	12.362	32.512	12.258
7.071	4.165	8.293	8.78	13.031	11.531	18.137	17.302	21.092	14.629	31.297	11.381
7.104	5.151	7.413	12.121	12.775	11.81	17.28	11.382	24.8	16.056	32.438	21.662
5.765	5.716	8.634	6.37	10.439	13.699	12.907	18.008	22.375	15.739	30.968	15.992
8.264	5.386	7.425	6.512	12.706	13.329	14.931	14.272	19.064	16.174	34.427	11.99
5.12	5.429	11.117	7.008	13.751	15.527	15.219	12.949	17.616	16.837	32.701	14.945
6.891	7.775	7.355	7.33	12.215	9.122	17.382	17.569	24.784	13.835	27.834	14.493
6.009	6.944	7.46	10.57	11.269	15.039	21.383	16.568	24.596	19.171	28.616	24.854
7.401	5.059	7.258	7.368	15.553	15.273	16.661	12.449	15.129	10.55	22.062	11.729
7.911	8.606	9.281	10.991	11.531	16.191	18.98	15.974	22.498	12.902	24.274	23.991
7.381	7.523	9.687	3.868	12.545	10.704	23.342	20.091	24.314	15.19	26.953	26.013
7.325	7.032	6.451	8.577	12.775	13.522	19.405	20.001	23.308	12.847	30.317	25.463
8.86	5.803	8.006	8.062	11.107	11.449	16.195	17.628	22.698	15.814	38.626	23.845
7.897	8.026	7.674	7.836	13.738	9.514	15.165	11.787	18.089	14.561	31.466	15.417
5.362	7.472	7.001	8.871	12.507	15.276	11.377	12.558	22.741	15.575	42.925	14.596
6.772	6.6	6.973	6.616	12.824	11.668	13.796	12.297	24.577	17.985	28.651	21.223
3.714	6.579	8.411	9.393	13.983	10.883	14.773	14.581	20.33	17.531	25.884	38.155
7.243	10.865	7.071	6.69	10.548	14.537	10.02	16.239	21.066	14.235	27.92	14.062
7.854	10.872	11.46	9.752	14.204	12.908	10.185	17.389	25.269	24.071	27.768	14.145
5.012	7.109	7.887	7.523	11.685	11.612	25.281	12.794	21.094	12.879	28.949	27.347
5.878	5.616	7.627	8.664	15.04	10.873	23.332	17.07	24.555	17.863	27.68	19.391
8.687	7.063	9.5	9.138	13.066	10.297	14.048	8.698	22.268	20.072	26.364	15.652
6.461	7.715	9.815	7.337	12.602	11.52	17.41	12.939	24.292	22.628	21.862	13.712
7.075	6.193	8.783	7.859	13.148	12.143	19.566	13.393	19.862	10.871	40.486	15.813
5.42	9.065	9.981	8.68	14.029	12.314	12.38	14.996	30.121	12.735	32.719	14.111
6.434	7.48	11.441	8.933	13.468	11.539	12.085	14.159	24.932	12.34	32.271	15.42
6.666	8.062	9.398	8.041	15.107	10.598	19.042	11.147	20.825	10.69	34.288	18.918
5.89	7.995	10.961	6.963	13.553	9.974	15.746	9.312	31.524	11.199	29.009	26.106
5.701	5.205	11.162	8.547	11.71	11.342	19.742	10.886	18.06	12.675	37.328	12.642
7.64	4.001	9.91	9.888	11.118	14.266	17.027	12.311	26.658	12.171	32.222	23.219
6.966	6.748	11.505	9.285	12.977	11.275	18.491	9.197	26.048	10.296	32.653	20.932
6.657	6.539	10.639	7.882	13.767	14.406	22.721	11.989	20.87	10.747	35.216	9.8
6.451	6.16	11.123	10.258	13.988	12.353	21.471	12.085	25.078	11.36	29.572	32.949
8.058	9.055	8.979	9.259	13.669	15.584	19.398	14.561	26.21	10.67	32.671	14.996
4.367	4.616	7.547	8.816	8.232	9.053	18.212	12.57	26.129	17.615	29.235	16.147
4.148	5.14	11.644	8.401	8.68	14.496	22.413	11.614	23.366	19.083	31.93	27.11
6.58	5.77	10.442	9.588	10.276	9.638	15.004	14.452	19.484	12.755	35.514	22.341
8.426	5.445	11.78	10.992	13.55	11.861	14.837	12.994	30.337	14.151	46.166	10.703
5.522	5.499	11.911	11.047	14.044	14.907	16.254	11.35	19.841	12.354	31.206	12.58
5.431	7.81	10.071	14.378	13.961	14.982	19.155	11.955	19.733	12.335	31.793	19.192
5.494	6.856	11.466	8.829	11.014	10.066	13.988	14.224	23.582	9.033	25.833	13.792
3.273	4.891	11.339	7.126	13.939	8.071	12.746	11.636	22.623	10.178	25.96	14.405
9.489	8.595	8.812	10.03	12.871	12.5	14.472	11.069	34.618	9.634	27.033	12.36
6.009	7.448	10.352	7.293	10.103	11.127	23.379	14.002	23.779	13.55	23.832	11.864
6.622	7.1	8.41	8.771	13.576	13.357	22.228	10.651	21.738	11.283	33.552	19.168
5.886	5.911	8.874	8.897	9.033	10.964	13.459	13.971	20.145	12.439	24.321	22.776
5.63	8.141	8.781	12.265	12.714	11.017	14.818	12.573	20.593	9.597	24.647	23.9
5.097	7.623	4.772	10.771	14.178	14.869	14.946	13.376	16.968	12.518	25.456	12.385
5.941	6.655	9.522	9.035	7.493	9.522	17.779	9.821	17.856	10.405	39.462	11.49
6.084	7.014	8.925	14.892	12.29	10.355	19.692	13.362	18.995	11.606	28.493	15.73
5.759	10.796	8.76	13.734	11.856	12.129	20.669	9.722	20.246	13.241	31.811	15.438
5.474	10.953	7.161	10.323	6.867	10.051	24.318	10.949	19.139	13.767	30.037	18.571
6.622	7.035	8.524	8.914	7.239	10.823	15.214	11.338	17.783	15.067	35.973	18.438
6.495	5.676	8.535	13.222	12.769	11.362	16.837	10.61	18.007	11.142	32.46	29.77
4.349	7.189	9.528	11.877	12.72	13.315	14.987	10.055	14.759	11.689	29.135	21.717
6.911	7.7	9.522	10.562	12.312	10.941	14.75	12.33	18.256	15.188	35.869	13.01
6.257	6.506	9.213	11.804	12.881	14.095	12.909	10.064	18.24	12.045	40.676	23.991
4.887	8.876	9.654	9.413	12.568	12.204	15.222	13.871	18.192	15.746	32.242	16.73
5.517	3.147	9.077	11.716	14.39	9.61	15.747	10.375	23.308	11.175	32.715	22.046
4.046	7.664	9.119	10.636	15.31	10.829	11.683	9.702	18.26	15.919	31.945	15.08
	7.705	8.144	12.754	13.296	17.392	14.247	10.336	22.601	19.925	31.614	18.201
	7.94	11.556	7.947	13.054	14.946	11.227	12.219	25.146	15.995	35.296	8.238
	4.292	9.433	9.92	12.994	12.521	13.195	13.508	18.479	17.53	34.581	16.81
	3.99	6.715	9.309	12.231	12.421	14.412	11.53	21.804	14.683	36.236	14.63
	4.569	8.606	7.972	8.459	11.517	11.31	11.692	39.242	20.867	40.825	13.009
	6.117	7.64	8.573	13.847	14.027	14.359	12.409	22.799	13.312	33.85	17.124
	6.592	8.286	9.117	13.227	15.966	13.382	11.701	20.337	10.78	44.241	21.875
	7.58	8.844	8.183	14.364	12.871	15.314	10.991		14.365	38.42	17.124
	7.814	6.968	6.992	13.471	14.683	12.839	11.915		15.214	22.82	12.192
		9.508	10.166	15.465	14.846	19.474	12.012		12.801	24.172	11.255
		9.753	8.466	11.353	14.677	19.098	12.076		13	31.161	22.028
		11.071	7.774	17.72	12.297	18.568	11.657		14.95	30.65	15.126
		11.523		12.875	12.684	20.876	11.767		13.852	37.366	20.761
		13.603		10.006	12.712	20.417	14.269		13.912	28.523	16.287
		10.272		10.036	14.275	26.669	12.14		12.536	29.097	18.482
		9.579		15.385	13.134	24.393	13.296		11.31	29.409	15.557
		9.139		13.274	13.563	24.303	15.41		17.103	31.772	13.002
		9.895		15.815	12.565	14.264	12.907		12.892	40.331	12.521
		8.228		14.531	15.771	15.353	10.989		10.4	43.245	10.166
		9.297		13.038	14.157	18.613	14.425		12.143	33.634	14.437
		9.443		12.04	12.513	20.911	12.235		19.925	39.16	13.042
		9.364		15.963		20.59	15.068		12.86	41.899	8.325
		10.547		13.556		27.769	8.982		17.158	32.982	12.207
		7.91		13.203		16.133	10.602		15.465	26.666	17.048
		9.472		11.592		23.293	11.212		12.323	46.166	11.906
		10.609		13.558		17.29	10.378		11.393	32.383	10.447
		8.928		14.85		14.018	9.81		13.924	39.243	11.823
		8.475		16.927		13.341	10.191		12.423	39.919	13.616
		8.397		13.209		15.325	12.371		17.62	41.686	13.601
		8.43		13.311		24.394	10.134		14.479	42.918	12.375
		10.958		11.899		15.363	12.736		11.808	33.401	15.996
		6.375		13.311		19.53	10.439		14.617	43.411	13.773
		8.793		12.325		18.235	10.524		13.432	43.526	12.538
		9.96		12.645		14.698	10.53		8.757	45.064	9.344
		13.526		13.595		17.045	13.012		13.879	33.228	12.808
		7.975		18.402		18.176	16.512		11.178	44.321	13.595
		11.256		13.355		17.203	13.642		8.733	44.064	15.919
		7.807		14.137		16.153	9.726		13.451	41.774	14.037
		10.046		11.169		16.9	10.967		8.862	36.597	9.748
		7.256		14.111		13.417	11.35		16.122	37.733	13.344
		9.212		13.375		18.107	10.711		10.257	36.537	14.7
		11.666		13.344		18.311	10.258		10.316	38.621	13.564
		8.455		13.965		14.055	11.347		11.299	35.671	24.157
		11.712		15.222		15.071	11.962		11.422	44.975	12.151
		9.707		13.791			12.785		11.4	45.865	12.113
		8.898		16.38			13.608		9.624	33.266	15.522
		10.188		12.498			13.848		12.55		14.236
		6.52		12.804			11.618		10.31
		8.033		11.959			15.169		10.438
		9.398		12.686			12.344		13.436
		8.1		12.223			12.24		9.589
		8.144		11.082			10.456		11.147
		7.618					11.045		13.265
		8.708					14.258		8.75
		5.08					8.848		10.03
		13.572					10.73		15.738
		8.078					12.877		9.652
		8.469					11.493		11.564
		10.565					12.964		18.169
		8.431					13.784		17.788
		14.079					11.088		11.664
		7.173					12.75		10.689
		11.52					12.892		13.994
		8.073					16.243		17.525
		9.219					12.529		19.812
		10.536					10.849		11.342
		8.601					10.067		13.593
		11.887					9.854		10.463
		11.75					14.101		14.425
		7.491					10.92		12.062
		7.313					9.502		11.355
		10.862					12.584		12.153
		7.957					14.141		8.695
		10.381					11.259		13.7
		11.864					11.95		13.682
		9.436					13.589		12.274
		9.84					11.561		11.027
		8.019					11.107		13.883
		9.723					11.272		9.353
		9.193					10.412		9.492
		7.03					13.51		12.71
		9.07					10.75		10.743
		12.796					10.415		15.087
							12.913		14.514
							15.33		11.991
							11.768		8.989
							13.158		10.232
							13.382		14.937
							12.601		12.375
							10.301		11.973
							10.465		13

## Sheet: Fig. 5 e
High resolution version of Fig. 5e. Representative transmission electron (TEM) micrographs of day 10 oocysts. Boxed areas are enlarged to show sporoblast (Sb), capsule (Cap) and forming sporozoites (Sp) in WT oocyst. crtl- oocysts are smaller, lack sporoblast and have enlarged vacuolar structures (V) despite having an intact capsule (Cap). The data are representative of two independent replicates.

## Sheet: Suppl. Fig. 1 h
Fitness of Cas9-expressing single sex lines determined by counting the number of oocyst in the mosquito midgut 12 days post infectious blood meal.
The number of oocysts in each mosquito midgut after feeding with the indigated line or crosss is shown. Data from 30 mosquitoes per condition were collected during two independent transmission experiments.
WT	md4-cas9-bfp	fd1-cas9-bfp	md4-cas9-bfp x fd1-cas9-bfp	cas9	md4-x fd1-	md4-x fd1- cas9-bfp	md4- cas9-bfp x fd1-
167	0	0	67	150	1089	514	94
304	0	0	50	90	288	452	75
789	0	0	48	30	38	435	70
525	0	0	45	145	83	378	68
833	0	0	44	1180	566	362	66
243	0	0	39	144	341	275	51
936	0	0	33	791	203	260	46
410	0	0	29	180	408	240	43
207	0	0	27	859	66	219	43
6	0	0	24	753	501	219	41
379	0	0	23	137	629	210	39
214	0	0	22	1183	741	204	37
156	0	0	21	731	156	188	37
716	0	0	18	3	407	185	30
8	0	0	18	359	163	169	29
126	0	0	18	493	418	159	27
229	0	0	17	540	349	134	26
143	0	0	17	372	450	133	24
154	0	0	16	37	413	130	23
147	0	0	15	766	173	127	23
330	0	0	14	93	14	121	21
322	0	0	13	1198	227	119	21
703	0	0	12	321	89	98	20
99	0	0	12	767	32	91	18
6	0	0	9	69	315	72	17
341	0	0	1	154	361	56	15
229	0	0	45	198	156	52	14
95	0	0	19	230	186	420	11
231	0	0	33	289	345	237	31
149	0	0	39	78	209	233	25
		Graphs plotted in Prism 10 version 4.1

## Sheet: Suppl. Fig. 3 b,c
Noramlized relative abundance of barcodes from Homing vector (HV) or PlasmoGEM vector in the transfection cuvette ( Barcode Input 1) or in the mouse blood ( Barcode Input 2).
The G3PD the gene that show low relative abuance in the blood after transfection with HV is highlighted.
			Relative barcode abundance in the blood (Bracode Input 2)		Relative barcode abundance in the cuvette (Bracode Input 1)		Variance in barcode abundance in blood (Bracode Input 2)		Variance in barcode abundance in the cuvette (Bracode Input 1)
P. berghei ANKA gene ID	Gene product	Gene Symbol	HV_BI2_NA_mean	PG_BI2_NA_mean	HV_BI1_mean	PG_BI1_mean	HV_BI2_NA_var	PG_BI1_NA_var	HV_var	PG_var
PBANKA_1101500	anaphase-promoting complex subunit 3	APC3	-3.75414	-3.8764	-4.18765	-4.22895	0.000155486	4.96681e-05	0.000253108	9.01658e-05
PBANKA_0312700	DEAD/DEAH box helicase, putative	PBANKA_0312700	-5.62977	-4.07988	-4.75043	-4.77484	0.000387129	4.7842e-05	2.96796e-05	0.000164431
PBANKA_0933700	mitogen-activated protein kinase 2	MAPK2	-3.64473	-3.32032	-4.88718	-4.84904	0.000148856	7.44797e-05	0.00237921	0.000629683
PBANKA_1450300	ATP synthase subunit beta, mitochondrial	ATPbeta	-7.69048	-7.23225	-4.89073	-4.73729	0.00142339	0.00160079	0.00238132	0.000658033
PBANKA_0616700	NIMA related kinase 4	NEK4	-4.98932	-4.66164	-4.69708	-4.61947	0.000188976	0.00016691	0.00462658	0.00185694
PBANKA_1343800	transcriptional regulatory protein sir2a	Sir2A	-3.28906	-3.45	-3.81831	-4.06212	0.000978248	0.000401732	0.00140026	0.000610858
PBANKA_1037800	secreted ookinete adhesive protein	SOAP	-4.56572	-4.06861	-4.19832	-4.28097	0.000104165	7.21081e-05	0.000157655	0.00061221
PBANKA_0611400	pantothenate kinase 2, putative	PANK2	-7.60378	-8.48992	-4.45492	-4.60285	6.39329e-05	0.000180441	0.00029736	9.54387e-05
PBANKA_1023400	glutathione reductase, putative	GR	-5.22358	-5.51417	-4.19733	-4.22146	0.000653023	0.000306824	5.79392e-06	0.000107868
PBANKA_1363700	AP2 domain transcription factor AP2-O4	AP2-O4	-3.88614	-3.92228	-4.6126	-4.66554	0.000742761	0.000393338	0.000140125	4.37923e-05
PBANKA_1346500	DEH(3-hydroxyacyl-CoA dehydratase)	DEH	-5.57179	-4.08861	-4.2943	-4.38532	0.000442875	0.000116944	3.52966e-05	8.64268e-05
PBANKA_1019800	calcium-dependent protein kinase, putative	CDLK	-6.27623	-6.00773	-4.57288	-4.44814	0.000872506	0.000195727	3.21273e-05	3.83309e-05
PBANKA_1342500	conserved Plasmodium protein, unknown function	NA	-6.24275	-7.23779	-4.13388	-4.08741	0.000776173	0.000771127	0.000721074	0.000177011
PBANKA_0712200	BEM46-like protein, putative	PBLP	-4.94495	-4.79196	-4.13406	-3.9265	0.000654866	0.000150578	7.52887e-05	0.00030487
PBANKA_1318000	SNF1-related serine/threonine protein kinase KIN	KIN	-5.30885	-5.75841	-5.95637	-5.89625	0.00272953	0.00176375	5.86904e-05	3.74082e-05
PBANKA_0932900	glycerol-3-phosphate dehydrogenase, putative	G3PD	-12.2648	-4.36135	-4.3791	-4.45246	0.037561	6.07591e-05	0.00064404	0.000251662
PBANKA_0308200	apicoplast beta-ketoacyl-acyl carrier protein synthase III precursor, putative	PBANKA_0308200	-4.63457	-4.77764	-4.82329	-4.61942	0.00046884	0.000145943	4.29158e-05	1.34519e-05
PBANKA_1315100	transcriptional regulatory protein sir2b	Sir2b	-1.48422	-2.45392	-3.66075	-3.63804	2.0642e-06	2.81669e-06	0.000486106	0.000118257
PBANKA_0916000	Chloroquine Resistance Transporter Like	CRTL	-5.04869	-5.71009	-4.19943	-4.20688	4.40366e-05	6.97319e-05	0.00247049	0.00225917
PBANKA_0414700	zinc finger protein, putative	PBANKA_0414700	-8.35696	-9.31687	-4.50263	-4.37448	0.00106715	0.00102882	0.000330242	0.000191509
PBANKA_1006400	conserved Plasmodium protein, unknown function	PBANKA_1006400	-6.73973	-4.03576	-4.27708	-4.38939	0.000695547	7.19881e-05	2.35365e-06	0.000609115

## Sheet: Suppl. Fig. 6 a
Oocyst diameters on dissected guts from day 10 or day 14 infections with Pb Bergreen (WT) or Pb mcherry crtl- parasites was counted using Image J.
The data are from two independent transmissions.
Day 10		Day 14
WT	091600-/-	WT	091600-/-
32.702	10.2	32.702	10.925
28.161	7.559	28.161	7.967
25.078	13.101	25.078	20.181
30.743	13.716	30.743	10.526
30.274	13.545	30.274	11.036
39.415	14.911	39.415	9.053
23.241	21.792	23.241	15.233
34.872	11.527	34.872	12.182
30.798	13.149	30.798	19.886
23.887	12.746	23.887	11.919
28.065	13.716	28.065	6.132
29.732	14.17	29.732	10.466
35.697	16.034	35.697	15.815
32.733	9.663	32.733	12.658
25.683	17.015	25.683	7.303
29.446	13.96	29.446	15.991
23.519	13.17	23.519	12.376
24.05	11.527	24.05	14.74
21.322	11.83	25.776	12.646
25.776	12.078	28.379	11.5
28.379	13.792	20.77	12.264
20.77	23.3	29.331	9.603
29.331	12.712	31.338	15.765
31.338	12.182	33.177	12.804
33.177	12.376	30.6	13.979
30.6	12.988	27.045	11.781
21.162	11.49	28.223	16.648
21.015	18.35	22.067	13.008
27.045	13.607	24.606	10.72
28.223	11.036	27.825	12.143
22.067	12.545	28.63	9.152
24.606	13.545	23.481	12.217
27.825	15.735	26.026	6.7
28.63	15.077	25.078	15.028
23.481	14.17	23.273	6.132
26.026	12.354	28.556	12.286
25.078	15.44	27.1	12.234
23.273	14.388	29.295	13.455
28.556	7.867	30.016	4.596
27.1	23.519	28.865	16.476
29.295	10.08	27.535	20.145
30.016	10.546	25.383	14.982
28.865	13.712	25.7	13.716
27.535	21.252	27.395	11.861
25.383	15.885	28.749	12.675
25.7	15.299	23.805	16.044
27.395	26.333	25.714	12.169
28.749	11.319	31.491	12.89
23.805	10.466	32.05	10.73
25.714	12.988	25.56	12.064
31.491	12.025	25.402	12.251
32.05	9.75	28.578	11.781
25.56	22.54	24.157	22.138
25.402	13.372	24.616	15.16
28.578	12.286	25.044	16.661
24.157	14.196	23.544	16.034
24.616	14.996	24.606	15.136
25.044	12.234	29.831	12.503
20.866	10.997	30.241	13.361
23.544	13.979	30.593	9.884
24.606	12.692	26.567	6.31
29.831	12.286	22.771	12.182
30.241	14.754	26.026	12.503
30.593	11.668	27.217	20.076
26.567	11.375	21.482	12.06
22.771	15.885	26.936	12.658
26.026	5.975	36.415	17.359
27.217	4.42	21.364	11.069
21.482	11.055	49.541	13.857
26.936	16.408	21.995	17.804
36.415	14.256	26.037	9.922
21.364	9.564	27.339	17.375
20.16	12.376	24.129	7.194
18.298	21.207	23.054	14.982
21.995	13.576	29.554	14.11
26.037	16.321	23.02	9.192
27.339	11.668	27.673	11.745
24.129	14.6	26.202	9.696
23.054	11.718	28.065	28.589
29.554	12.878	22.062	15.122
23.02	11.95	21.724	9.25
27.673	11.718	31.127	11.781
26.202	8.989	28.865	12.943
28.065	12.988	27.339	16.253
22.062	12.439	29.085	12.134
21.724	17.78	25.195	14.27
31.127	13.607	31.33	10.091
28.865	19.241	23.634	11.036
27.339	12.554	33.603	13.96
29.085	11.95	23.6	21.472
25.195	5.759	24.591	19.045
31.33	12.791	34.003	16.891
23.634	11.282	28.55	18.808
33.603	12.078	27.412	14.915
23.6	11.614	18.028	14.854
24.591	9.647	29.937	12.692
34.003	13.576	22.82	12.439
28.55	11.449	25.855	15.721
27.412	9.295	26.429	11.932
18.028	14.708	30.115	11.449
29.937	13.827	35.617	12.143
22.82	19.801	22.69	12.878
25.855	11.614	30.113	17.225
26.429	12.545	40.265	15.938
30.115	11.985	28.801	7.157
35.617	17.301	29.944	20.41
22.69	22.857	35.608	6.978
30.113	12.234	35.252	17.592
	6.251	29.43	11.99
	12.857	26.8	12.675
	9.836	34.866	19.001
	12.554	37.141	12.078
	13.17	28.305	14.715
	13.198	29.646	15.495
	21.252	33.514	13.716
	12.286	34.225	16.165
	13.911	52.984	14.801
	16.661	48.547	14.065
	9.295	30.681	12.456
	13.388	39.111	12.741
	17.225	33.175	17.753
	14.436	35.364	13.7
	12.091	41.936	16.778
	16.302	45.441	15.627
	12.354	23.725	13.911
	22.724	28.663	12.286
	14.783	27.912	16.447
	14.494	31.376	14.189
	4.653	41.122	14.08
	12.808	32.998	9.948
	14.11	33.139	19.503
	5.886	27.472	13.23
	13.884	24.19	20.657
	15.829	26.453	13.277
	15.278	27.853	7.559
	13.808	27.886	4.799
	12.217	26.299	16.715
	27.045	20.81	16.191
	14.915	29.702	10.804
	15.869	33.207	8.672
	14.432	34.67	11.861
	6.41	41.582	12.692
	14.278	23.778	21.047
	19.35	31.697	13.101
	11.352	26.437	13.4
	11.65	31.62	14.032
	25.88	27.967	14.982
	15.698	33.099	13.642
	9.053	24.364	11.225
	18.107	31	14.304
	23.357	50.85	10.862
	11.449	34.74	14.534
	15.278	34.606	12.857
	12.545	32.306	23.228
	12.712	27.071	14.392
	16.444	24.149	12.554
	13.911	24.858	12.078
	15.688	35.959	9.312
	11.781	30.578	13.265
	23.002	33.33	12.025
	16.457	20.642	10.925
	10.964	24.155	11.83
	16.396	28.823	13.746
	14.366	27.317	7.267
	12.89	39.304	9.244
	12.621	36.483	13.789
	13.4	25.41	13.611
	16.511	26.453	12.988
	15.413	31.878	10.262
	14.524	29.237	13.325
	10.896	34.353	10.526
	13.388	23.905	15.028
	12.741	28.795	11.352
	8.924	19.293	13.654
	14.854	31.018	13.572
	19.375	17.335	13.911
	16.444	29.116	14.425
	21.172	31.491	11.919
	15.278	33.603	10.405
	12.143	53.301	14.837
	15.278	30.19	12.621
	20.4	26.253	12.264
	15.16	41.183	12.354
	13.265	29.116	15.553
	23.13	29.43	12.439
	14.524	22.451	13.341
	13.161	46.148	12.545
	14.886	28.071	13.277
	15.795	26.073	12.078
	17.274	29.36	12.541
	14.436	27.279	14.189
	22.434	28.639	10.038
	14.366	27.412	14.035
	11.055	27.053	13.467
	14.801	33.185	10.546
	9.065	24.201	14.366
	11.107	27.356	14.17
	12.444	29.468	13.884
	13.117	37.544	10.964
	17.733	37.108	15.988
	17.105	29.319	9.03
	15.849	22.715	9.238
	10.925	30.758	17.931
	13.101	36.795	18.499
	17.472	29.602	12.41
	16.175	31.833	14.009
	13.545	35.124	12.554
	24.796	33.387	16.357
	9.475	35.892	12.264
	11.352	35.031	10.804
	18.019	30.427	17.884
	14.48	24.358	19.128
	14.971	35.617	12.143
	12.746	28.277	16.689
	18.59	21.222	12.712
	16.648	27.715	14.686
	16.004	31.697	22.54
	14.822	30.241	13.388
	15.174	39.352	6.045
	17.105	29.545	13.642
	16.604	22.245	23.805
	16.903	32.411	9.922
	16.61	32.383	14.348
	14.697	29.259	15.481
	11.83	30.943	17.688
	14.215	32.272	11.183
	15.607	28.677	8.203
	11.093	26.487	13.467
	16.302	36.285	15.684
	14.001	24.515	16.778
	28.312	29.295	16.165
	14.772	28.766	12.507
	16.815	33.33	13.857
	16.146	44.945	12.251
	18.65	27.853	17.78
	9.75		20.555
	13.101		9.799
	15.15		13.085
	13.008		16.175
	14.964		12.545
	13.545		12.878
	14.74		20.005
	16.648		11.183
	11.65		7.179
	24.879		13.58
	17.709		11.65
	11.718		12.943
	13.669		14.159
	21.607		14.436
	16.891		6.978
	14.436		13.277
	13.819		13.979
	16.165		7.615
	14.911		7.814
	9.106		15.869
	17.062		9.192
	13.341		12.857
	14.915		14.982
	26.501		12.77
	16.054		14.996
	14.822		28.042
	15.536		13.149
	13.911		13.99
	16.113		10.646
	13.261		13.149
	15.44		17.816
	14.366		12.376
	13.545		14.425
	19.57		11.919
	16.162		13
	12.095		15.849
	12.251		15.634
	24.36		22.009
	14.772		13.526
	16.191		29.1
	12.095		17.742
	13.277		13
	17.277		10.277
	13.827		14.11
	7.854		13.819
	12.169		17.502
	13.572		11.65
	14.697		19.23
	11.718		17.616
	20.215		12.558
	15.634		10.153
	15.341		12.878
	13.4		16.853
	16.502		17.577
	15.416		16.575
	18.951		13.716
	15.08		14.509
	13.149		23.865
	14.567		11.305
	16.73		14.11
	15.122		6.045
	16.752		17.577
	13.819		7.827
	23.436		9.464
	12.029		13.526
	12.692		13.792
	12.692		12.376
	17.274		13.261
	15.33		11.985
	14.886		14.553
	22.575		15.576
	13.261		20.934
	12.857		14.304
	9.884		13.455
	18.867		16.357
	18.025		14.783
	20.764		14.607
	18.342		4.831
	14.851		5.993
	15.991		14.244
	14.159		13.261
	15.875		11.37
	16.057		15.08
	14.801		7.908
	15.278		9.696
	13.884		14.366
	14.686		22.575
	18.063		12.902
	12.134		22.102
	14.11		5.993
	13.654		15.849
	28.131		17.697
	15.849		13.085
	11.055		11.985
	12.376		11.614
	14.915		16.405
	13.4		15.006
	15.233		12.558
	12.675		16.79
	16.447		15.938
	14.915		11.117
	22.179		16.502
	14.851		15.122
	16.853		11.338
	41.924		13.819
	31.725		15.938
	13.257		15.898
	14.625		8.841
	14.333		15.174
	14.425		18.368
	10.92		11.919
	14.333		14.436
	12.303		18.063
	15.416		12.486
	13.455		16.004
	13.576		14.772
	14.697		6.581
	14.822		14.189
	14.6		17.21
	11.573		13.198
	20.647		7.303
	11.741		12.376
	13		7.267
	13.792		12.303
	15.898		16.476
	13.819		21.91
	14.737		15.028
	14.278		8.549
	13.455		12.621
	13.773		12.545
	14.911		16.136
	10.72		14.278
	5.61		17.151
	9.755		13.325
	11.527		17.359
	10.329		17.816
	14.304		12.134
	12.444		11.412
	19.2		16.79
	13.455		16.447
	10.466		13.792
	15.536		14.189
	14.494		8.506
	14.964		17.949
	15.15		13.572
	15.33		15.872
	13.911		10.153
	12.621		13.611
	11.65		11.817
	11.817		15.299
	10.764		11.573
	14.964		11.541
			13.361
			11.541
			13.96
			10.369
			14.513
			14.982
			14.196
			15.752
			11.036
			16.815
			15.725
			14.315
			14.425
			15.778
			11.431
			12.354
			16.661
			17.562
			17.16
			24.513
			12.091
			12.251
			15.603
			13.884
			13.611
			13.277
			16.289
			12.143
			15.174
			13.008
			16.004
			12.134
			14.6
			24.719
			13.665
			8.356
			15.765
			12.545
			13.161
			7.752
			13.773
			12.77
			13.572
			17.529
			18.304
			14.436
			15.08
			16.775
			14.567
			11.812
			16.853
			15.33
			14.726
			11.924
			15.688
			12.824
			14.854
			13.361
			14.244
			16.054
			13.198
			15.33
			16.856
			15.553
			14.915
			13.607
			14.886
			21.697
			17.16
			14.425
			21.521
			13.161
			13.611
			13.716
			19.955
			13.654
			13.884
			16.6
			13.96
			15.038
			12.238
			15.563
			16.396
			14.159
			4.961
			12.89
			17.015
			14.366
			15.935
			15.056
			6.045
			11.518
			12.025
			11.449
			14.333
			17.384
			12.89
			17.277
			16.689
			12.621
			17.688
			10.364
			11.901
			15.299
			6.786
			13.789
			12.779
			15.372
			14.065
			13
			15.45
			13.96

## Sheet: Nucleic acid reagents
Homing and PlasmoGEM vectors
Plasmid number	Target Gene ID	Gene name	Plasmid	Gene ID	gRNA 1	gRNA 2	PlasmoGEM vector	Reference for Homing vector	Reference for PlasmoGEM vector
PL_HC_PilotScreen_004	PBANKA_030820	apicoplast beta-ketoacyl-acyl carrier protein synthase III precursor, putative	PL_HC_PilotScreen_004	PBANKA_030820	gctccaaaccaaaataaata	tatatccgtttccatcacag	PbGEM-270259	This study	Ellen Bushell et al Cell 2017
PL_HC_PilotScreen_005	PBANKA_031270	DEAD/DEAH helicase, putative	PL_HC_PilotScreen_005	PBANKA_031270	atgatcagaaattgcgatgc	ttctgaccgagttaatgatt	PbGEM-229846	This study	Ellen Bushell et al Cell 2017
PL_HC_PilotScreen_007	PBANKA_041470	zinc finger protein, putative	PL_HC_PilotScreen_007	PBANKA_041470	acagataagaatataattat	aaataatttgataggcccat	PbGEM-230718	This study	Ellen Bushell et al Cell 2017
PL_HC_PilotScreen_010	PBANKA_061140	pantothenate kinase, putative	PL_HC_PilotScreen_010	PBANKA_061140	aatgaaaaatatgtatgcgc	aaactaaacaataacatagt	PbGEM-018598	This study	Ellen Bushell et al Cell 2017
PL_HC_PilotScreen_011	PBANKA_061670	NEK4	PL_HC_PilotScreen_011	PBANKA_061670	tccaaccatatattacacag	ccaatagcccatacatctga	PbGEM-072498	This study	Ellen Bushell et al Cell 2017
PL_HC_PilotScreen_013	PBANKA_071220	BEM46-like protein, putative (PBLP)	PL_HC_PilotScreen_013	PBANKA_071220	ggtagccaataaaaaaaaat	ataaattttttgattgttat	PbGEM-235245	This study	Ellen Bushell et al Cell 2017
PL_HC_PilotScreen_016	PBANKA_090590	G3PDH	PL_HC_PilotScreen_016	PBANKA_090590	acggaatgtacatatgaagt	aatgtaaatcccgaaatgtg	PbGEM-539715	This study	Ellen Bushell et al Cell 2017
PL_HC_PilotScreen_017	PBANKA_091600	Conserved protein unknown function	PL_HC_PilotScreen_017	PBANKA_091600	ttataacagaattgcatgta	tcgttgattatattatgtga	PbGEM-093381	This study	Ellen Bushell et al Cell 2017
PL_HC_PilotScreen_018	PBANKA_093290	glycerol-3-phosphate dehydrogenase, putative (G3PDH)	PL_HC_PilotScreen_018	PBANKA_093290	aattatatctattaccaaac	taccaaaatttgtgtgttag	PbGEM-032706	This study	Ellen Bushell et al Cell 2017
PL_HC_PilotScreen_019	PBANKA_093370	MAP2	PL_HC_PilotScreen_019	PBANKA_093370	atactctggaattgaaaaag	tttctaacatcttttagata	PbGEM-111778	This study	Ellen Bushell et al Cell 2017
PL_HC_PilotScreen_020	PBANKA_100640	Conserved protein unknown function	PL_HC_PilotScreen_020	PBANKA_100640	ttacaaataaccagcacata	gtattggaacctgagaacat	PbGEM-095750	This study	Ellen Bushell et al Cell 2017
PL_HC_PilotScreen_021	PBANKA_101980	calcium-dependent protein kinase, putative	PL_HC_PilotScreen_021	PBANKA_101980	aacataacattctttaatcg	taatttaccttatcaattct	PbGEM-263460	This study	Ellen Bushell et al Cell 2017
PL_HC_PilotScreen_023	PBANKA_102340	GR	PL_HC_PilotScreen_023	PBANKA_102340	gaactttacgctcatttaaa	taagttttttctttttgact	PbGEM-096918	This study	Ellen Bushell et al Cell 2017
PL_HC_PilotScreen_025	PBANKA_103780	SOAP	PL_HC_PilotScreen_025	PBANKA_103780	gatgccttaacatcggccaa	tgcgcttactacatttctta	PbGEM-097822	This study	Ellen Bushell et al Cell 2017
PL_HC_PilotScreen_026	PBANKA_110150		PL_HC_PilotScreen_026	PBANKA_110150	atcaacgatttaatagtaat	ttatttaacacacaatccga	PbGEM-334667	This study	Ellen Bushell et al Cell 2017
PL_HC_PilotScreen_029	PBANKA_131510	Sir2b	PL_HC_PilotScreen_029	PBANKA_131510	tttgatggataataactagc	aattgaaaatgactcgatta	PbGEM-055230	This study	Ellen Bushell et al Cell 2017
PL_HC_PilotScreen_030	PBANKA_131800	KIN	PL_HC_PilotScreen_030	PBANKA_131800	aagggataactatcctatta	agggaaaggtacgtttggaa	PbGEM-105530	This study	Ellen Bushell et al Cell 2017
PL_HC_PilotScreen_031	PBANKA_134250		PL_HC_PilotScreen_031	PBANKA_134250	ttcgttaacaaaggtgcttt	aatccattggacatatgagc	PbGEM-253484	This study	Ellen Bushell et al Cell 2017
PL_HC_PilotScreen_032	PBANKA_134380	Sir2A	PL_HC_PilotScreen_032	PBANKA_134380	cttgacagggtctggaacat	atgtttgacgaaaacgagat	PbGEM-059126	This study	Ellen Bushell et al Cell 2017
PL_HC_PilotScreen_033	PBANKA_134650	protein tyrosine phosphatase-like protein (PTPLA)	PL_HC_PilotScreen_033	PBANKA_134650	aacgccctattactaaattt	tgcacacagagatagccatt	PbGEM-264324	This study	Ellen Bushell et al Cell 2017
PL_HC_PilotScreen_034	PBANKA_136370	ApiAP2	PL_HC_PilotScreen_034	PBANKA_136370	aaatataaatacctaccaac	ttgattaattatttcgttca	PbGEM-226413	This study	Ellen Bushell et al Cell 2017
PL_HC_PilotScreen_036	PBANKA_145030		PL_HC_PilotScreen_036	PBANKA_145030	gaacccgctttactaataac	caatatcaggtgttaacata	PbGEM-324795	This study	Ellen Bushell et al Cell 2018
CRISPR Plasmids and tagging vectors
Plasmid number	Name	Gene of interest	gRNA 1	gRNA 2	Reference	Type of vector
PL_HC_001	pR6K_GW_TB_#7	BFP	NA	NA	Gomes et al. (2015)	Gateway vector for PlasmoGEM recombineering
PL_HC_003	pR6K_GW_mCherry Tag	mCherry	NA	NA	Gomes et al. (2015)	Gateway vector for PlasmoGEM recombineering
PL_HC_004	pR6K_GW_GFP Tag	GFP	NA	NA	Gomes et al. (2015)	Gateway vector for PlasmoGEM recombineering
PL_HC_006	pR6K_GW_GFP Tag_gRNA_intermediate	GFP and Hsp70 5' UTR for expression of gRNA cassettes	NA	NA	This study	Gateway vector for PlasmoGEM recombineering
PL_HC_008	pUC57_PBANKA_010240_repair_template	Repair template arms for PBANKA_010240	NA	NA	This study	High copy pUC plasmid from Genewiz
PL_HC_009	pUC57_PBANKA_010240_gRNA_cassette_2	gRNA cassette for KO of PBANKA_010240	GTGTAAGTCgaaatgcgaaa	tttAAGTCCGATTAAAGATA	This study	High copy pUC plasmid from Genewiz
PL_HC_010	pUC57_PBANKA_145480_repair_template	Repair template arms for PBANKA_145480	aaTTACTACTTCTTCTAGTG	ttgcataaataaCTACACAG	This study	High copy pUC plasmid from Genewiz
PL_HC_011	pUC57_PBANKA_145480_gRNA_cassette_2	gRNA cassette for KO of PBANKA_145480	NA	NA	This study	High copy pUC plasmid from Genewiz
PL_HC_012	pUC57_RGR_MyoA	gRNA cassette to C-terminally tag MyoA gene	NA	NA	This study	High copy pUC plasmid from Genewiz
PL_HC_013	pMisc_MH_017_with_Hsp70-Cas9-BFP-3'UTR	Cas9-BFP	NA	NA	This study	Cloning intermediate used to assemble and sequence Cas9-BFP with P. berghei promoter and terminator
PL_HC_014	pUC57_PBANKA_010240_repair_template with Cas9 BFP integrated	Cas9-BFP integrated in 010240 repair template	NA	NA	This study	High copy pUC plasmid from Genewiz
PL_HC_015	pUC57_PBANKA_145480_repair_template with Cas9 BFP integrated	Cas9-BFP integrated in 145480 repair template	NA	NA	This study	High copy pUC plasmid from Genewiz
PL_HC_017	pbMH046_PBANKA_010240_gRNA_cassette_2	gRNA cassette for KO of PBANKA_010240	GTGTAAGTCgaaatgcgaaa	tttAAGTCCGATTAAAGATA	This study	High copy pUC plasmid with Cas9
PL_HC_018	pbMH046_PBANKA_145480_gRNA_cassette_2	gRNA cassette for KO of PBANKA_145480	aaTTACTACTTCTTCTAGTG	ttgcataaataaCTACACAG	This study	High copy pUC plasmid with Cas9
PL_HC_019	GW_pR6K_GFP_tagging_gRNA	gRNA cassette for MyoA and GFP	NA	NA	This study	Gateway vector for PlasmoGEM recombineering
PL_HC_020	zeoPheS_intermediate_of_PBANKA_135570	PBANKA_135570	NA	NA	This study	pJAZZ vector containing ZeoPheS cassette for C-terminal tagging of PBANKA_135570 with Gateway vectors
PL_HC_021	zeoPheS_gRNA_version_intermediate_of_PBANKA_135570	PBANKA_135570(modified)	NA	NA	This study	pJAZZ vector containing ZeoPheS cassette for C-terminal tagging of PBANKA_135570 with Gateway vectors. Contains additional mutations to avoid binding of gRNAs expressed by new tagging vector PL_HC_019
PL_HC_022	MyoA-mCherry tagging vector	PBANKA_135570-mCherry	NA	NA	This study	pJAZZ vector to tag MyoA with mCherry (normal tagging)
PL_HC_023	MyoA-GFP-gRNAcassette tagging vector	PBANKA_135570-GFP, gRNA cassette	NA	NA	This study	pJAZZ vector to tag MyoA with GFP. This vector contains also the MyoA gRNA cassette but does not have the point mutations in MyoA to make it resistant Cas9 mediated processing.
PL_HC_024	MyoA-GFP-gRNAintermediate tagging vector	PBANKA_135570-GFP, empty cassette slot	NA	NA	This study	pJAZZ vector to tag MyoA with GFP. This vector also contains an empty gRNA slot. This vector can serve as a control
PL_HC_025	MyoA-GFP tagging vector	PBANKA_135570-GFP	NA	NA	This study	pJAZZ vector to tag MyoA with GFP (normal tagging)
PL_HC_026	MyoA (gRNA version intermediate)-GFP-gRNAcassette tagging vector	PBANKA_135570(modified)-GFP, gRNA cassette	AGCTCATATAAGAAAGAGAA	ATATGTAAAACGCGGATTGA	This study	pJAZZ vector to tag MyoA with GFP. This vector contains also the MyoA gRNA cassette and has the point mutations in MyoA to make it resistant Cas9 mediated processing.
PL_HC_027	MyoA (gRNA version intermediate)-GFP-gRNAintermediate tagging vector	PBANKA_135570(modified)-GFP, empty cassette slot	AGCTCATATAAGAAAGAGAA	ATATGTAAAACGCGGATTGA	This study	pJAZZ vector to tag MyoA with GFP. This vector contains an empty gRNA slot and has the point mutations in MyoA to make it resistant Cas9 mediated processing. This vector can serve as a control
PL_HC_028	MyoA (gRNA version intermediate)-GFP tagging vector	PBANKA_135570(modified)-GFP	AGCTCATATAAGAAAGAGAA	ATATGTAAAACGCGGATTGA	This study	pJAZZ vector to tag MyoA with GFP. This vector has the point mutations in MyoA to make it resistant Cas9 mediated processing. This vector can serve as a control
PL_HC_029	MyoA (gRNA version intermediate)-mCherry tagging vector	PBANKA_135570(modified)-mCherry	AGCTCATATAAGAAAGAGAA	ATATGTAAAACGCGGATTGA	This study	pJAZZ vector to tag MyoA with mCherry. This vector has the point mutations in MyoA to make it resistant Cas9 mediated processing. This vector can serve as a control
PL_HC_030	pPb_MH_091_with_zeocin_cassette	None, base vector	NA	NA	This study	Circular vector with gRNA expression module coupled to zeocin resistance, sent to Genewiz to synthesize gRNA cassette into
PL_AB_022	PbGEM-93381	pbanka_ 091600	NA	NA	Bushell et al. (2017)	PlasmoGEM vector for generating KO of pbanka_ 091600
PL_AB_023	PbGEM-93389	pbanka_ 091600	NA	NA	Bushell et al. (2017)	PlasmoGEM vector for c-terminal HA tagging of pbanka_ 091600
Genotyping primers
Primer number	Name	Sequence 5'-3'
P_HC_032	010240_WT_R1	TCCCACTATTTGGAACACTCCT
P_HC_033	010240_WT_F3	TGCAGTAGTGTCCATAGTACAGA
P_HC_034	010240_WT_F2	ACTAATTCGAACAGACGTCAGC
P_HC_035	010240_WT_KO_F1	TCGGGTACAGCCAAATGAGTCT
P_HC_036	010240_WT_R3	CCCCAGTTTTCAGTATCATCACA
P_HC_037	010240_WT_KO_R2	AGCTACATATATCATTCCATCCA
P_HC_038	010240_KO_R1	GCGACCTCCCTAGCAAACTGGG
P_HC_039	010240_KO_F2	GGCCCCTCCCTATTTTATTTGGCA
P_HC_040	145480_WT_F2_F3	ATTGCAATGACGAAAAGGGAAT
P_HC_041	145480_WT_R3	GCATTACTGCAGGTTTCACCTA
P_HC_042	145480_KO_R1	GGCCCCTCCCTATTTTATTTGG
P_HC_043	145480_WT_KO_F1	acatatgatctgtgtgctatgt
P_HC_044	145480_WT_KO_R2	GGGTTTAAATTTTCTTAGAACTGTGT
P_HC_045	145480_KO_F2	GAAAGAATCAAGGAGGCCAACA
P_HC_046	145480_WT_R1	GCGTGCACACTTTTGACTAAAT
P_HC_015	recUpR1_PBANKA_135570	tatcttctcttatgagagttcaagctcatataagaaagagaatggttgctaaggcgcataacgataccac
P_HC_016	recDownR2_PBANKA_135570	atgtatttgctctcgtgtgtataaattatgtctcagtgtgtgctctccccgtaattcgtgcgcgtcagaaatctgacgaccgcctactgcgactataga
P_HC_017	recUpR1_gRNA_PBANKA_135570	CAAACATAAGCAAAATGTTGAAAATAACGTATCTTCTCTTATGAGAGTTCAGGCGCACATCCGCAAACGCATGGTTGCTAAGGCGCATAACGATACCAC
P_HC_018	recDownR2_gRNA_PBANKA_135570	ATTTAATAAAACAATTTCCGTTTAATCATACACATACTTATATGTATACGTAATTCGTGCGCGTCAGGCAGGTGTGGATCCGCCTACTGCGACTATAGA
P_HC_019	GFP_PyBiP_3'UTR_F	CACATGGCATGGATGAACTATACAAATAAGGGCCCCATTATCCGTTCAAAAGAAATTC
P_HC_011	BFP_T2A_F1	ccagaatcgatggagctgattaaggag
Pseq_HC_020	GW2R	gtatctagttccagggttg
Pseq_HC_021	QCR1_135570	tggcgcaaaaatgttgtcaaagatgca
Pseq_HC_022	BA2	ccttcaatttcgatgggtac
Pseq_HC_023	QC2R_135570gRNA	ttatgcaatatgaagctcgataa
Pseq_HC_024	GT_PBANKA_135570	gctggtttatccgatgctgcagg
P_AB_043_PBANKA_091600_QCR1	QCR1_091600	tcatcaacaccccttacctt
P_AB_042_PBANKA_091600_QCR2	QCR2_091600	atgcagatgtgtgtttgcac
Sequencing primers
Primer name	Sequence (5′ to 3′)
Primer 91_Illumina	TCGGCATTCCTGCTGAACCGCTCTTCCGATCTGTAATTCGTGCGCGTCAG
Primer 97_Illumina	ACACTCTTTCCCTACACGACGCTCTTCCGATCTCCTTCAATTTCGATGGGTAC
PE 1.0 Primer_Illumina PCR	AATGATACGGCGACCACCGAGATCTACACTCTTTCCCTACACGACGCTCTTCCGATC*T
iPCRindex1	CAAGCAGAAGACGGCATACGAGATTGCTAATCACTGAGATCGGTCTCGGCATTCCTGCTGAACCGCTCTTCCGATC*T
iPCRindex2	CAAGCAGAAGACGGCATACGAGATTAGGGGGATTCGAGATCGGTCTCGGCATTCCTGCTGAACCGCTCTTCCGATC*T
iPCRindex3	CAAGCAGAAGACGGCATACGAGATAGTTTCCCAGGGAGATCGGTCTCGGCATTCCTGCTGAACCGCTCTTCCGATC*T
iPCRindex4	CAAGCAGAAGACGGCATACGAGATCCTGGGAGGTAGAGATCGGTCTCGGCATTCCTGCTGAACCGCTCTTCCGATC*T
iPCRindex5	CAAGCAGAAGACGGCATACGAGATATACCACAAATGAGATCGGTCTCGGCATTCCTGCTGAACCGCTCTTCCGATC*T
iPCRindex6	CAAGCAGAAGACGGCATACGAGATGATCTCTCGGGGAGATCGGTCTCGGCATTCCTGCTGAACCGCTCTTCCGATC*T
iPCRindex7	CAAGCAGAAGACGGCATACGAGATACCCTATACTCGAGATCGGTCTCGGCATTCCTGCTGAACCGCTCTTCCGATC*T
iPCRindex8	CAAGCAGAAGACGGCATACGAGATCTCAATTAAGAGAGATCGGTCTCGGCATTCCTGCTGAACCGCTCTTCCGATC*T
iPCRindex9	CAAGCAGAAGACGGCATACGAGATCGACAGAACGTGAGATCGGTCTCGGCATTCCTGCTGAACCGCTCTTCCGATC*T
iPCRindex10	CAAGCAGAAGACGGCATACGAGATTCGCCATTATGGAGATCGGTCTCGGCATTCCTGCTGAACCGCTCTTCCGATC*T
iPCRindex11	CAAGCAGAAGACGGCATACGAGATATGTTCCGGCCGAGATCGGTCTCGGCATTCCTGCTGAACCGCTCTTCCGATC*T
iPCRindex12	CAAGCAGAAGACGGCATACGAGATTCTTGAAGTGAGAGATCGGTCTCGGCATTCCTGCTGAACCGCTCTTCCGATC*T
iPCRindex13	CAAGCAGAAGACGGCATACGAGATGAAGGCCAGCTGAGATCGGTCTCGGCATTCCTGCTGAACCGCTCTTCCGATC*T
iPCRindex14	CAAGCAGAAGACGGCATACGAGATCCAATGTGCAGGAGATCGGTCTCGGCATTCCTGCTGAACCGCTCTTCCGATC*T
iPCRindex15	CAAGCAGAAGACGGCATACGAGATATCGAAGGACCGAGATCGGTCTCGGCATTCCTGCTGAACCGCTCTTCCGATC*T
iPCRindex16	CAAGCAGAAGACGGCATACGAGATTCGGGTGCGAAGAGATCGGTCTCGGCATTCCTGCTGAACCGCTCTTCCGATC*T
iPCRindex17	CAAGCAGAAGACGGCATACGAGATGTAATTTACGGGAGATCGGTCTCGGCATTCCTGCTGAACCGCTCTTCCGATC*T
iPCRindex18	CAAGCAGAAGACGGCATACGAGATATATCGACTACGAGATCGGTCTCGGCATTCCTGCTGAACCGCTCTTCCGATC*T
iPCRindex19	CAAGCAGAAGACGGCATACGAGATTGATTCTTACAGAGATCGGTCTCGGCATTCCTGCTGAACCGCTCTTCCGATC*T
iPCRindex20	CAAGCAGAAGACGGCATACGAGATACGGCGGGCCTGAGATCGGTCTCGGCATTCCTGCTGAACCGCTCTTCCGATC*T
iPCRindex21	CAAGCAGAAGACGGCATACGAGATCTTGCGTGGAGGAGATCGGTCTCGGCATTCCTGCTGAACCGCTCTTCCGATC*T
iPCRindex22	CAAGCAGAAGACGGCATACGAGATTAATCAAAGACGAGATCGGTCTCGGCATTCCTGCTGAACCGCTCTTCCGATC*T
iPCRindex23	CAAGCAGAAGACGGCATACGAGATGGCGGGCTCTAGAGATCGGTCTCGGCATTCCTGCTGAACCGCTCTTCCGATC*T
iPCRindex29	CAAGCAGAAGACGGCATACGAGATACAGGGGCAGGGAGATCGGTCTCGGCATTCCTGCTGAACCGCTCTTCCGATC*T
iPCRindex25	CAAGCAGAAGACGGCATACGAGATAACCAGCGCTGGAGATCGGTCTCGGCATTCCTGCTGAACCGCTCTTCCGATC*T
iPCRindex26	CAAGCAGAAGACGGCATACGAGATTATTCGTCAACGAGATCGGTCTCGGCATTCCTGCTGAACCGCTCTTCCGATC*T
iPCRindex27	CAAGCAGAAGACGGCATACGAGATGCGCTGATGCAGAGATCGGTCTCGGCATTCCTGCTGAACCGCTCTTCCGATC*T
iPCRindex28	CAAGCAGAAGACGGCATACGAGATCTCATATGGCTGAGATCGGTCTCGGCATTCCTGCTGAACCGCTCTTCCGATC*T
